# Supplementary material for: Methyl 4-nitro­benzoate
Source: Acta Crystallogr Sect E Struct Rep Online. 2009 Nov 14;65(Pt 12):o3096. doi: 10.1107/S160053680904745X (PMC2971861; doi:10.1107/S160053680904745X)
Supplement: Supplementary file 2 [file e-65-o3096-Isup2.hkl]

# 
# h,k,l, Fc-squared, Fo-squared, sigma(Fo-squared) and status flag 
# 
data_I
_shelx_title ' Y2777 in P2(1)/c' 
_shelx_refln_list_code          4 
_shelx_F_calc_maximum      153.82 
_exptl_crystal_F_000       376.00 
_reflns_d_resolution_high  0.7709 
 
loop_ 
 _symmetry_equiv_pos_as_xyz 
 'x, y, z' 
 '-x, y+1/2, -z+1/2' 
 '-x, -y, -z' 
 'x, -y-1/2, z-1/2' 
 
_cell_length_a     7.1087 
_cell_length_b    17.0917 
_cell_length_c     7.1932 
_cell_angle_alpha  90.000 
_cell_angle_beta  116.292 
_cell_angle_gamma  90.000 
 
_shelx_F_squared_multiplier     1.000 
 
loop_ 
 _refln_index_h 
 _refln_index_k 
 _refln_index_l 
 _refln_F_squared_calc 
 _refln_F_squared_meas 
 _refln_F_squared_sigma 
 _refln_observed_status 
   1   0   0       22.97       28.31      0.84 o 
   2   0   0    23661.19    24723.21    176.76 o 
   3   0   0      102.67      101.27      2.30 o 
   4   0   0       13.02        7.55      1.33 o 
   5   0   0        4.96        7.74      2.04 o 
   6   0   0       60.55       68.32      3.83 o 
   7   0   0        4.59        4.45      1.82 o 
   8   0   0       10.00        8.76      3.64 o 
   1   1   0       80.00       77.26      0.81 o 
   2   1   0    14403.54    14930.98     87.38 o 
   3   1   0        8.60       10.21      0.90 o 
   4   1   0     1764.22     1906.40     14.07 o 
   5   1   0       16.52       16.28      1.63 o 
   6   1   0       14.07       15.06      1.56 o 
   7   1   0        0.03        1.81      1.09 o 
   8   1   0       10.54       11.12      4.27 o 
   1   2   0        9.49        6.04      0.45 o 
   2   2   0     4385.08     4694.86     19.27 o 
   3   2   0       70.22       72.45      1.48 o 
   4   2   0     2931.85     3234.65     13.84 o 
   5   2   0       10.56        9.53      1.34 o 
   6   2   0      295.45      293.27      5.51 o 
   7   2   0        0.25        1.81      1.17 o 
   8   2   0        3.43        5.15      3.16 o 
   1   3   0        5.38        2.73      0.64 o 
   2   3   0      610.46      618.26      3.36 o 
   3   3   0       46.17       45.01      1.28 o 
   4   3   0     1375.86     1491.95     11.72 o 
   5   3   0        3.42        3.65      1.14 o 
   6   3   0      661.85      659.82      9.43 o 
   7   3   0       27.65       25.60      2.23 o 
   8   3   0       66.21       59.83      6.60 o 
   0   4   0      841.52      743.17      9.21 o 
   1   4   0      200.45      173.58      3.01 o 
   2   4   0      207.32      193.20      1.55 o 
   3   4   0        0.98        1.80      0.60 o 
   4   4   0      219.12      218.40      3.92 o 
   5   4   0       39.63       40.02      2.40 o 
   6   4   0      360.25      358.62      6.22 o 
   7   4   0        1.31        2.93      2.33 o 
   8   4   0      135.70      119.75      9.77 o 
   1   5   0      732.17      663.55      5.96 o 
   2   5   0      307.40      287.12      4.59 o 
   3   5   0        1.95        1.47      0.62 o 
   4   5   0       22.38       20.70      1.35 o 
   5   5   0        5.15        3.90      1.22 o 
   6   5   0       81.25       81.49      2.81 o 
   7   5   0       10.17        9.95      2.36 o 
   8   5   0      104.11       94.32      8.76 o 
   0   6   0      430.01      456.40      8.13 o 
   1   6   0      248.94      221.40      2.43 o 
   2   6   0      242.90      249.82      3.60 o 
   3   6   0      214.22      212.94      6.83 o 
   4   6   0      159.89      158.15      2.29 o 
   5   6   0       21.32       21.28      1.80 o 
   6   6   0        3.09        3.12      1.54 o 
   7   6   0        1.71        2.40      2.33 o 
   1   7   0        0.22        0.69      0.44 o 
   2   7   0      266.73      261.91      4.57 o 
   3   7   0        1.94        5.97      1.72 o 
   4   7   0      161.86      164.79      3.03 o 
   5   7   0       19.47       18.67      1.61 o 
   6   7   0       64.22       66.40      4.09 o 
   7   7   0       29.88       27.81      7.08 o 
   0   8   0      344.43      322.42      4.04 o 
   1   8   0      118.57      108.07      1.53 o 
   2   8   0        0.36        1.73      1.33 o 
   3   8   0      264.58      278.15      5.22 o 
   4   8   0      113.25      119.64      4.27 o 
   5   8   0       32.54       32.81      3.21 o 
   6   8   0       35.77       33.88      4.35 o 
   7   8   0        4.00        2.78      2.05 o 
   1   9   0      331.14      276.64      2.68 o 
   2   9   0       78.25       77.37      3.26 o 
   3   9   0        6.17        6.73      2.14 o 
   4   9   0       43.05       45.36      3.03 o 
   5   9   0      108.50      113.38      4.42 o 
   6   9   0      124.35      125.31      4.92 o 
   7   9   0       35.44       27.49      3.64 o 
   0  10   0       33.84       32.58      2.28 o 
   1  10   0        4.61        2.39      0.57 o 
   2  10   0       26.84       31.12      3.41 o 
   3  10   0       19.90       17.66      2.99 o 
   4  10   0       41.89       43.61      3.40 o 
   5  10   0        2.72        5.33      1.94 o 
   6  10   0       61.12       60.15      4.49 o 
   7  10   0      103.63       96.89      6.66 o 
   1  11   0       90.22       87.04      2.77 o 
   2  11   0       19.30       22.93      3.08 o 
   3  11   0        7.30        7.08      2.28 o 
   4  11   0       27.81       32.52      5.21 o 
   5  11   0        1.74        2.44      1.90 o 
   6  11   0      162.72      164.06      6.30 o 
   7  11   0       62.27       65.29      5.42 o 
   0  12   0       40.52       47.07      4.48 o 
   1  12   0      211.32      215.08      3.54 o 
   2  12   0        0.17        1.81      1.57 o 
   3  12   0      107.49      108.32      4.38 o 
   4  12   0      115.37      118.29      4.73 o 
   5  12   0      160.00      162.68      5.45 o 
   6  12   0      221.19      228.70     11.15 o 
   1  13   0      504.13      526.84      7.44 o 
   2  13   0      120.91      120.02      4.66 o 
   3  13   0      272.77      273.14      8.39 o 
   4  13   0      407.42      421.29      8.42 o 
   5  13   0      512.93      550.05      9.00 o 
   6  13   0      264.45      262.42      6.75 o 
   0  14   0      119.98      112.31      4.67 o 
   1  14   0      518.38      522.20     12.60 o 
   2  14   0      306.35      301.37      6.61 o 
   3  14   0      994.29     1014.67     17.93 o 
   4  14   0      319.97      344.02      7.44 o 
   5  14   0       67.88       64.42      4.24 o 
   6  14   0       56.10       55.03      4.48 o 
   1  15   0      707.09      703.17      8.79 o 
   2  15   0      334.43      345.48      8.04 o 
   3  15   0        5.00        5.53      2.36 o 
   4  15   0      157.48      162.05      6.84 o 
   5  15   0       48.70       44.74      3.65 o 
   6  15   0        6.66        5.81      2.41 o 
   0  16   0     1153.15     1208.38     19.78 o 
   1  16   0        4.55        5.07      1.52 o 
   2  16   0      385.38      398.50      8.29 o 
   3  16   0        0.95        1.79      2.12 o 
   4  16   0        0.00        1.90      2.37 o 
   5  16   0       26.14       23.88      3.23 o 
   1  17   0      113.64      110.65      4.63 o 
   2  17   0      168.79      178.48      6.14 o 
   3  17   0       21.94       18.24      2.80 o 
   4  17   0      105.07      115.85      5.05 o 
   5  17   0        0.12        1.65      1.72 o 
   0  18   0       43.26       45.34      3.55 o 
   1  18   0       15.31       13.86      2.56 o 
   2  18   0        5.77        6.81      2.23 o 
   3  18   0       22.68       19.55      2.75 o 
   4  18   0        1.43        4.62      2.33 o 
   1  19   0        0.75        2.99      2.25 o 
   2  19   0        4.56        4.00      1.96 o 
   3  19   0       21.37       22.31      2.98 o 
   4  19   0       41.49       31.03      3.63 o 
   0  20   0      160.40      183.72     12.05 o 
   1  20   0        0.26        1.49      1.64 o 
   2  20   0      174.22      187.75      6.21 o 
   3  20   0        0.02        3.56      2.62 o 
   1  21   0        1.39        1.42      2.49 o 
   2  21   0        1.39        3.39      2.06 o 
   0  22   0      215.31      267.57     18.00 o 
   1  22   0        1.51        5.39      3.34 o 
  -8   1   1      131.45      117.04      4.23 o 
  -7   1   1       42.29       43.67      2.56 o 
  -6   1   1      991.71     1030.49     12.20 o 
  -5   1   1      101.59       98.59      3.02 o 
  -4   1   1     5342.14     5760.45     97.17 o 
  -3   1   1        0.10        0.76      0.46 o 
  -2   1   1    10368.79    10941.48     41.89 o 
  -1   1   1       12.86        8.92      0.56 o 
   0   1   1      845.30      770.27      4.05 o 
   1   1   1      174.07      165.26      2.16 o 
   2   1   1      466.05      443.28      2.46 o 
   3   1   1       17.69       15.79      0.94 o 
   4   1   1       56.66       56.14      1.72 o 
   5   1   1       51.79       54.09      2.18 o 
   6   1   1        0.60        1.83      1.11 o 
   7   1   1       20.38       18.26      2.65 o 
  -8   2   1      301.02      257.13      5.84 o 
  -7   2   1       29.60       28.49      2.15 o 
  -6   2   1      982.16     1005.17     12.95 o 
  -5   2   1       81.15       82.50      3.19 o 
  -4   2   1      485.30      485.95      4.23 o 
  -3   2   1      370.09      353.91      3.01 o 
  -2   2   1     3063.63     3094.78     12.68 o 
  -1   2   1       20.71       18.00      0.69 o 
   0   2   1     8170.63     8294.83     36.78 o 
   1   2   1        0.31        2.03      0.44 o 
   2   2   1       40.51       42.01      1.04 o 
   3   2   1      516.48      524.28      4.91 o 
   4   2   1      437.80      428.11      6.88 o 
   5   2   1      147.40      144.94      3.78 o 
   6   2   1      102.79      102.00      3.48 o 
   7   2   1        6.42        5.34      3.08 o 
  -8   3   1      346.44      311.99      6.43 o 
  -7   3   1      113.73      119.40      4.68 o 
  -6   3   1      365.51      371.79      6.18 o 
  -5   3   1      120.31      120.75      3.52 o 
  -4   3   1       74.24       60.58      2.51 o 
  -3   3   1      117.16      114.43      1.99 o 
  -2   3   1      604.06      554.35      3.75 o 
  -1   3   1      152.91      133.78      1.75 o 
   0   3   1     2105.77     2127.33      6.65 o 
   1   3   1      496.62      485.86      4.45 o 
   2   3   1     2806.15     2920.22     17.31 o 
   3   3   1      235.37      217.05      2.16 o 
   4   3   1       69.60       68.41      1.85 o 
   5   3   1       55.19       56.64      2.15 o 
   6   3   1      102.66      103.97      3.65 o 
   7   3   1      142.07      134.89      8.59 o 
  -8   4   1      336.76      317.90      8.35 o 
  -7   4   1       22.04       20.92      2.15 o 
  -6   4   1       23.36       22.98      2.42 o 
  -5   4   1      189.90      201.61      4.27 o 
  -4   4   1      193.70      186.71      3.06 o 
  -3   4   1      134.87      123.09      2.79 o 
  -2   4   1       92.74       74.88      1.19 o 
  -1   4   1      492.83      497.57      2.79 o 
   0   4   1     1429.46     1363.30      6.46 o 
   1   4   1      900.07      855.64      3.71 o 
   2   4   1        0.00        0.96      0.67 o 
   3   4   1        4.36        3.25      0.63 o 
   4   4   1      195.67      209.28      6.13 o 
   5   4   1       96.98       88.33      3.24 o 
   6   4   1        1.71        2.01      1.39 o 
   7   4   1       71.14       60.10      6.30 o 
  -8   5   1        0.33        4.19      2.79 o 
  -7   5   1       19.73       19.03      3.00 o 
  -6   5   1      215.53      228.78      4.85 o 
  -5   5   1      181.14      179.66      6.88 o 
  -4   5   1      140.54      148.75      2.70 o 
  -3   5   1      746.19      747.33      6.87 o 
  -2   5   1      424.43      427.47      4.54 o 
  -1   5   1     1183.94     1167.78      8.64 o 
   0   5   1      178.73      180.04      2.64 o 
   1   5   1      198.23      180.63      2.25 o 
   2   5   1       68.10       65.34      1.42 o 
   3   5   1      239.45      234.86      3.85 o 
   4   5   1        4.39        2.73      0.70 o 
   5   5   1      348.23      348.84      5.32 o 
   6   5   1       15.63       15.77      2.32 o 
   7   5   1      164.42      147.67      9.19 o 
  -8   6   1        9.51        8.30      2.47 o 
  -7   6   1        1.09        2.10      1.58 o 
  -6   6   1        0.03        1.21      0.88 o 
  -5   6   1       73.94       74.17      2.09 o 
  -4   6   1      491.09      514.09      3.82 o 
  -3   6   1      120.58      133.35      2.14 o 
  -2   6   1     1153.99     1179.31     16.83 o 
  -1   6   1       14.10       16.59      0.81 o 
   0   6   1        4.84        3.32      0.57 o 
   1   6   1      431.94      466.90      3.50 o 
   2   6   1       31.38       28.46      0.98 o 
   3   6   1      936.48      965.35      7.53 o 
   4   6   1       12.73       14.53      1.60 o 
   5   6   1      254.66      277.67      9.93 o 
   6   6   1        4.03        3.56      1.62 o 
   7   6   1       14.88       12.03      4.29 o 
  -8   7   1       13.93       12.97      2.93 o 
  -7   7   1       23.54       22.26      3.89 o 
  -6   7   1        0.32        0.72      1.09 o 
  -5   7   1       48.43       46.75      2.29 o 
  -4   7   1        2.26        2.26      0.63 o 
  -3   7   1     1212.41     1235.19     12.01 o 
  -2   7   1      362.58      365.84      5.87 o 
  -1   7   1      764.65      750.57      5.94 o 
   0   7   1      434.28      420.90      5.02 o 
   1   7   1      350.88      351.09      4.29 o 
   2   7   1        5.42        5.73      0.65 o 
   3   7   1      202.23      199.90      2.67 o 
   4   7   1        2.79        3.02      0.82 o 
   5   7   1        2.50        3.01      1.34 o 
   6   7   1        2.76        5.06      2.41 o 
   7   7   1        0.35        3.74      4.04 o 
  -8   8   1        4.22        3.70      2.27 o 
  -7   8   1       40.62       41.37      6.44 o 
  -6   8   1        4.10        3.23      1.73 o 
  -5   8   1      165.90      161.47      2.93 o 
  -4   8   1       32.30       30.04      3.46 o 
  -3   8   1      113.67      123.80      4.57 o 
  -2   8   1      234.99      242.96      2.01 o 
  -1   8   1     3096.53     3363.78     28.90 o 
   0   8   1      602.29      614.07      5.42 o 
   1   8   1     2119.65     2213.83      7.04 o 
   2   8   1      112.26      115.79      1.57 o 
   3   8   1      144.38      156.79      1.97 o 
   4   8   1        2.42        2.84      1.18 o 
   5   8   1       10.80        8.27      2.03 o 
   6   8   1        0.00        0.68      1.70 o 
   7   8   1        0.48        2.13      3.82 o 
  -7   9   1        1.28        3.06      1.86 o 
  -6   9   1        7.05        5.54      2.05 o 
  -5   9   1      143.82      145.43      5.24 o 
  -4   9   1       34.27       41.35      4.22 o 
  -3   9   1      348.03      347.07      7.62 o 
  -2   9   1        0.38        0.98      0.48 o 
  -1   9   1        4.76       11.75      1.38 o 
   0   9   1      565.66      593.76      5.40 o 
   1   9   1      586.39      650.14      6.32 o 
   2   9   1      335.18      340.07      4.82 o 
   3   9   1      194.33      210.68      4.92 o 
   4   9   1       47.70       49.69      4.17 o 
   5   9   1       67.94       73.16      5.71 o 
   6   9   1       42.77       39.57      4.18 o 
   7   9   1       57.92       53.42      7.03 o 
  -7  10   1       10.26        7.51      1.98 o 
  -6  10   1       17.27       19.13      3.70 o 
  -5  10   1        0.11        2.70      1.69 o 
  -4  10   1        2.69        3.24      1.85 o 
  -3  10   1      117.28      112.82      4.91 o 
  -2  10   1      145.16      140.10      1.91 o 
  -1  10   1        0.96        0.98      0.65 o 
   0  10   1       18.92       12.53      1.30 o 
   1  10   1      333.75      359.08      5.09 o 
   2  10   1      193.46      202.70      3.25 o 
   3  10   1      161.19      172.11      4.80 o 
   4  10   1        9.26        9.70      2.15 o 
   5  10   1        0.58        2.65      1.59 o 
   6  10   1       61.42       64.69      4.53 o 
  -7  11   1        0.04        2.03      1.96 o 
  -6  11   1       13.36       11.71      2.39 o 
  -5  11   1        7.29        6.22      2.43 o 
  -4  11   1       37.22       39.05      3.94 o 
  -3  11   1      115.70      112.17      4.67 o 
  -2  11   1       83.45       72.81      1.76 o 
  -1  11   1      349.50      344.40      4.49 o 
   0  11   1       40.48       43.59      2.13 o 
   1  11   1       18.11       16.74      1.41 o 
   2  11   1       72.95       69.58      3.53 o 
   3  11   1      711.69      742.98      9.91 o 
   4  11   1      603.79      623.65     11.18 o 
   5  11   1      548.36      575.03      8.36 o 
   6  11   1      290.27      295.44     13.85 o 
  -7  12   1        5.80        4.11      1.95 o 
  -6  12   1        7.42        9.95      2.77 o 
  -5  12   1       65.42       64.22      4.57 o 
  -4  12   1      112.90      113.28      5.57 o 
  -3  12   1       89.49       83.96      4.99 o 
  -2  12   1        0.36        1.14      0.66 o 
  -1  12   1      177.61      165.72      2.93 o 
   0  12   1        1.85        2.57      0.96 o 
   1  12   1      850.33      848.61     11.65 o 
   2  12   1      517.69      528.20      7.74 o 
   3  12   1      379.22      387.20     11.95 o 
   4  12   1      318.45      330.34      7.25 o 
   5  12   1       18.97       16.14      2.46 o 
   6  12   1        1.23        1.26      1.90 o 
  -7  13   1       75.36       72.96      8.97 o 
  -6  13   1      106.99      114.92      6.20 o 
  -5  13   1        4.02        5.11      2.29 o 
  -4  13   1        0.76        1.89      1.75 o 
  -3  13   1      188.38      185.28      8.03 o 
  -2  13   1       40.58       34.81      1.47 o 
  -1  13   1      462.54      442.65     10.91 o 
   0  13   1      396.79      403.11      5.56 o 
   1  13   1      370.25      346.66      5.19 o 
   2  13   1      888.51      895.21      9.90 o 
   3  13   1      115.74      115.04      4.83 o 
   4  13   1      142.13      143.71      7.06 o 
   5  13   1       14.93       12.33      2.32 o 
   6  13   1        0.02        1.59      2.33 o 
  -6  14   1       23.68       20.47      3.45 o 
  -5  14   1       71.74       73.08      5.02 o 
  -4  14   1       11.59       12.24      3.76 o 
  -3  14   1       46.03       48.03      4.52 o 
  -2  14   1      414.56      406.24      7.84 o 
  -1  14   1      131.13      133.85      3.75 o 
   0  14   1     1715.23     1721.18     10.23 o 
   1  14   1      286.37      289.15      4.40 o 
   2  14   1      451.45      453.47      8.63 o 
   3  14   1       48.63       49.46      3.57 o 
   4  14   1        3.36        4.65      2.32 o 
   5  14   1        4.02        4.68      1.94 o 
  -6  15   1       13.73        8.43      2.32 o 
  -5  15   1        0.81        5.34      2.79 o 
  -4  15   1      220.56      236.52      6.49 o 
  -3  15   1      174.84      183.68      5.74 o 
  -2  15   1      893.51      858.57     19.83 o 
  -1  15   1      911.84      914.02     10.75 o 
   0  15   1      249.20      244.70      5.14 o 
   1  15   1      309.01      293.51      5.06 o 
   2  15   1       64.54       68.42      4.19 o 
   3  15   1        1.22        2.65      2.10 o 
   4  15   1       52.98       55.18      3.68 o 
   5  15   1        9.26        7.17      2.17 o 
  -6  16   1       43.44       41.20      3.91 o 
  -5  16   1       91.52       90.06      5.93 o 
  -4  16   1      346.06      361.58      7.87 o 
  -3  16   1      480.93      502.76      9.00 o 
  -2  16   1      303.58      299.51      7.05 o 
  -1  16   1       85.12       76.13      3.35 o 
   0  16   1        2.92        3.25      1.25 o 
   1  16   1      225.04      235.13      6.65 o 
   2  16   1        0.36        3.48      2.22 o 
   3  16   1      183.13      189.53      5.77 o 
   4  16   1       59.36       58.67      4.18 o 
   5  16   1        9.54        6.84      2.53 o 
  -5  17   1      225.79      239.26     10.42 o 
  -4  17   1      144.85      148.44      5.75 o 
  -3  17   1      108.82      105.00      5.53 o 
  -2  17   1        1.69        1.82      1.47 o 
  -1  17   1       54.00       49.61      3.03 o 
   0  17   1       21.57       23.28      2.17 o 
   1  17   1       19.58       14.93      2.38 o 
   2  17   1       10.89       12.40      2.67 o 
   3  17   1       75.08       75.94      4.46 o 
   4  17   1        7.66        6.78      2.38 o 
  -5  18   1       65.92       64.17      4.96 o 
  -4  18   1       33.48       32.53      4.78 o 
  -3  18   1       32.43       29.43      3.09 o 
  -2  18   1        0.22        3.73      2.25 o 
  -1  18   1       80.13       77.75      5.80 o 
   0  18   1        1.06        1.64      1.16 o 
   1  18   1        1.00        5.47      2.61 o 
   2  18   1        1.26        2.87      2.28 o 
   3  18   1        0.73        2.28      1.71 o 
   4  18   1       39.56       41.68      3.79 o 
  -4  19   1       30.54       35.17      3.78 o 
  -3  19   1       42.57       43.48      3.77 o 
  -2  19   1       80.06       84.90      4.52 o 
  -1  19   1        9.13        8.78      2.56 o 
   0  19   1       64.55       66.60      4.04 o 
   1  19   1       22.97       20.11      2.99 o 
   2  19   1        0.34        2.59      2.64 o 
   3  19   1        0.77        2.51      1.94 o 
  -3  20   1       14.47       12.04      3.02 o 
  -2  20   1       11.58       11.52      2.55 o 
  -1  20   1       11.55       10.34      5.25 o 
   0  20   1       20.00       19.93      4.01 o 
   1  20   1       14.23       12.07      2.38 o 
   2  20   1       63.05       69.06      5.04 o 
   3  20   1        6.71        4.80      2.26 o 
  -2  21   1       14.20       15.45      3.01 o 
  -1  21   1       29.27       28.04      7.32 o 
   0  21   1        5.90        3.51      2.90 o 
   1  21   1        2.32        3.88      3.21 o 
   2  21   1        4.67        2.73      2.12 o 
   0  22   1        2.90        9.93      4.50 o 
  -8   0   2       73.52       63.65      4.40 o 
  -7   0   2        1.88        2.93      1.61 o 
  -6   0   2      284.81      294.26      7.65 o 
  -5   0   2      312.75      304.45      6.58 o 
  -4   0   2      292.41      301.41      6.04 o 
  -3   0   2        2.67        3.69      0.99 o 
  -2   0   2     1237.65     1085.82     15.08 o 
  -1   0   2      437.72      395.80      5.81 o 
   0   0   2     2954.23     2861.42     31.63 o 
   1   0   2        0.01        0.52      1.58 o 
   2   0   2       13.94       17.43      1.13 o 
   3   0   2       58.92       53.84      1.36 o 
   4   0   2      152.98      141.02      3.45 o 
   5   0   2        4.20        3.41      2.94 o 
   6   0   2        6.43        6.33      3.24 o 
   7   0   2       30.82       29.45      4.80 o 
  -8   1   2       95.80       89.58      3.90 o 
  -7   1   2       90.65       91.68      4.66 o 
  -6   1   2      124.63      121.83      4.02 o 
  -5   1   2        2.03        2.29      1.26 o 
  -4   1   2       51.94       50.41      2.65 o 
  -3   1   2      348.31      338.86      4.69 o 
  -2   1   2      702.01      640.62      6.10 o 
  -1   1   2       44.06       36.61      1.13 o 
   0   1   2      882.77      809.02      6.78 o 
   1   1   2      242.36      236.35      2.49 o 
   2   1   2     1227.73     1137.57     14.39 o 
   3   1   2        9.55       10.79      0.67 o 
   4   1   2       44.93       42.75      1.36 o 
   5   1   2       13.80       12.29      2.12 o 
   6   1   2       21.55       22.46      2.98 o 
   7   1   2       13.51       11.21      2.47 o 
  -8   2   2      141.73      136.82      4.90 o 
  -7   2   2        1.34        2.42      1.21 o 
  -6   2   2        4.29        5.15      1.80 o 
  -5   2   2       45.78       46.61      4.25 o 
  -4   2   2      565.52      543.44      6.54 o 
  -3   2   2        5.16        4.10      0.73 o 
  -2   2   2       33.97       29.90      1.17 o 
  -1   2   2      116.02      114.52      1.74 o 
   0   2   2      715.73      696.62      5.89 o 
   1   2   2       13.57       13.13      0.76 o 
   2   2   2       73.74       69.42      3.59 o 
   3   2   2       53.83       54.11      1.11 o 
   4   2   2      334.02      335.34      6.29 o 
   5   2   2      103.13      104.88      4.95 o 
   6   2   2       32.64       29.47      4.92 o 
   7   2   2       87.85       76.90      8.01 o 
  -8   3   2       19.61       14.48      2.53 o 
  -7   3   2        2.16        2.35      1.44 o 
  -6   3   2       30.81       32.06      4.01 o 
  -5   3   2        6.61        5.07      1.45 o 
  -4   3   2      280.47      263.42      3.71 o 
  -3   3   2       20.90       19.63      1.36 o 
  -2   3   2     3515.88     3558.07     15.21 o 
  -1   3   2       25.14       24.20      1.05 o 
   0   3   2      234.78      223.53      2.19 o 
   1   3   2        2.15        1.07      0.45 o 
   2   3   2       68.49       58.17      1.14 o 
   3   3   2      214.65      219.61      2.98 o 
   4   3   2       38.20       41.04      1.83 o 
   5   3   2      189.76      185.05      5.96 o 
   6   3   2       64.93       61.82      7.22 o 
   7   3   2       36.40       29.02      5.07 o 
  -8   4   2       21.70       20.65      2.90 o 
  -7   4   2       37.48       37.25      3.66 o 
  -6   4   2       19.82       19.08      2.88 o 
  -5   4   2        1.15        2.56      1.27 o 
  -4   4   2      430.14      410.51      4.90 o 
  -3   4   2       61.72       61.23      1.81 o 
  -2   4   2      278.49      291.32      3.12 o 
  -1   4   2      243.69      215.14      2.46 o 
   0   4   2     2338.48     2468.84     14.32 o 
   1   4   2      461.98      491.05      3.62 o 
   2   4   2      261.19      258.25      2.58 o 
   3   4   2      892.92      913.87     11.17 o 
   4   4   2       24.62       26.22      1.61 o 
   5   4   2      225.40      243.05      7.06 o 
   6   4   2      124.26      129.32      8.61 o 
   7   4   2       11.45       10.64      4.52 o 
  -8   5   2       63.87       60.40      4.24 o 
  -7   5   2       98.25       97.12      3.98 o 
  -6   5   2      190.92      199.62      5.63 o 
  -5   5   2        5.30        4.08      1.05 o 
  -4   5   2       10.41       12.18      1.21 o 
  -3   5   2      260.09      232.61      2.83 o 
  -2   5   2      138.57      144.79      2.33 o 
  -1   5   2      318.29      346.12      2.58 o 
   0   5   2      352.08      360.39      2.88 o 
   1   5   2     2809.00     2942.43     13.83 o 
   2   5   2      328.35      324.55      2.52 o 
   3   5   2      602.39      613.46      6.53 o 
   4   5   2        3.88        4.21      1.18 o 
   5   5   2        3.83        3.91      1.33 o 
   6   5   2       12.44        7.16      3.06 o 
  -8   6   2        0.00        1.26      1.35 o 
  -7   6   2      179.30      182.76      6.22 o 
  -6   6   2       13.56       13.23      2.58 o 
  -5   6   2      374.05      375.48      5.53 o 
  -4   6   2       27.06       27.84      1.50 o 
  -3   6   2       66.09       64.38      1.75 o 
  -2   6   2       28.70       30.23      1.43 o 
  -1   6   2     3765.96     3961.14     24.81 o 
   0   6   2       32.95       29.37      1.06 o 
   1   6   2     1914.05     2003.17     13.06 o 
   2   6   2      426.64      422.32      6.22 o 
   3   6   2       19.62       20.31      1.13 o 
   4   6   2      120.62      117.08      3.01 o 
   5   6   2       12.32       12.90      1.74 o 
   6   6   2        1.30        0.60      2.86 o 
  -8   7   2       10.15        8.38      2.25 o 
  -7   7   2       16.48       15.31      3.03 o 
  -6   7   2       59.23       59.67      3.93 o 
  -5   7   2      340.80      350.36      5.67 o 
  -4   7   2       54.31       60.26      1.80 o 
  -3   7   2     2120.41     2278.10     15.43 o 
  -2   7   2       87.23       79.05      1.93 o 
  -1   7   2     2546.34     2768.62     14.89 o 
   0   7   2      452.82      476.08      7.12 o 
   1   7   2       38.04       47.97      1.42 o 
   2   7   2        0.13        0.90      0.63 o 
   3   7   2       72.22       63.48      1.91 o 
   4   7   2      105.46      107.86      2.82 o 
   5   7   2        0.01        1.58      2.28 o 
   6   7   2       36.41       32.36      5.92 o 
  -8   8   2        2.26        1.87      1.24 o 
  -7   8   2       10.01        6.66      1.91 o 
  -6   8   2        4.18        4.57      2.44 o 
  -5   8   2        1.87        2.62      1.47 o 
  -4   8   2      253.74      262.96      3.33 o 
  -3   8   2      242.57      220.37      2.72 o 
  -2   8   2      391.97      422.49      4.52 o 
  -1   8   2       32.94       33.68      1.54 o 
   0   8   2       27.83       22.14      1.43 o 
   1   8   2      113.92      110.55      3.03 o 
   2   8   2      119.86      124.72      3.85 o 
   3   8   2        2.34        2.74      1.40 o 
   4   8   2        2.76        2.35      1.14 o 
   5   8   2       30.32       31.63      5.11 o 
   6   8   2        2.32        2.41      2.64 o 
  -8   9   2        2.95        3.05      2.03 o 
  -7   9   2       28.27       21.00      3.79 o 
  -6   9   2        7.13        9.23      2.51 o 
  -5   9   2      652.72      670.49      9.96 o 
  -4   9   2        5.78        3.29      1.02 o 
  -3   9   2     1121.24     1182.08     12.86 o 
  -2   9   2      101.86      106.90      2.24 o 
  -1   9   2       17.62       26.19      1.42 o 
   0   9   2      108.17      124.13      2.50 o 
   1   9   2       46.67       40.46      2.13 o 
   2   9   2       11.85        9.75      1.07 o 
   3   9   2        0.62        2.70      1.34 o 
   4   9   2       20.00       18.37      1.98 o 
   5   9   2        1.42        3.05      2.47 o 
   6   9   2        0.36        2.26      2.91 o 
  -8  10   2        1.56        1.91      1.69 o 
  -7  10   2      130.74      130.09      9.98 o 
  -6  10   2       21.02       16.65      3.36 o 
  -5  10   2      156.79      160.94      5.70 o 
  -4  10   2       12.57       12.19      2.46 o 
  -3  10   2      228.54      225.28      4.30 o 
  -2  10   2        2.88        3.00      1.42 o 
  -1  10   2      991.95     1036.22     17.86 o 
   0  10   2       24.26       24.31      1.63 o 
   1  10   2      122.70      125.44      3.01 o 
   2  10   2        3.83        4.23      1.08 o 
   3  10   2        0.36        1.54      1.16 o 
   4  10   2        6.05        3.77      1.48 o 
   5  10   2        0.09        3.64      2.52 o 
   6  10   2       37.06       39.77      6.50 o 
  -7  11   2      113.18      120.16      9.20 o 
  -6  11   2       11.54       10.98      2.56 o 
  -5  11   2        9.15        9.11      2.49 o 
  -4  11   2        0.46        1.77      1.62 o 
  -3  11   2      183.60      179.30      2.74 o 
  -2  11   2       18.61       18.87      2.03 o 
  -1  11   2        1.95        4.29      1.76 o 
   0  11   2        0.00        1.03      0.94 o 
   1  11   2       98.24      109.10      2.95 o 
   2  11   2       15.81       12.96      1.19 o 
   3  11   2        2.82        1.48      1.40 o 
   4  11   2        3.30        3.86      1.57 o 
   5  11   2        3.36        4.63      3.09 o 
   6  11   2        0.39        2.39      3.06 o 
  -7  12   2       37.26       31.83      5.05 o 
  -6  12   2        0.18        2.71      2.00 o 
  -5  12   2      194.80      201.87      6.19 o 
  -4  12   2        3.36        4.99      2.60 o 
  -3  12   2       94.84       78.49      2.73 o 
  -2  12   2       38.71       34.75      2.52 o 
  -1  12   2       42.29       32.05      2.29 o 
   0  12   2      234.50      241.20      4.43 o 
   1  12   2      124.33      127.16      3.18 o 
   2  12   2       61.94       57.30      2.11 o 
   3  12   2       74.86       71.80      4.07 o 
   4  12   2        9.47        7.62      1.51 o 
   5  12   2        0.01        2.67      2.66 o 
  -7  13   2        8.93        6.58      2.62 o 
  -6  13   2        2.29        3.59      2.07 o 
  -5  13   2        0.62        1.75      1.78 o 
  -4  13   2       39.24       33.75      4.04 o 
  -3  13   2       11.88       13.95      1.40 o 
  -2  13   2      216.74      205.16      4.97 o 
  -1  13   2       86.56       98.95      3.33 o 
   0  13   2       83.31       79.42      3.41 o 
   1  13   2       22.54       20.20      1.72 o 
   2  13   2       12.08        9.22      2.17 o 
   3  13   2       22.19       18.90      2.36 o 
   4  13   2       17.98       15.47      2.19 o 
   5  13   2       37.38       32.37      3.84 o 
  -7  14   2       27.10       22.28      3.67 o 
  -6  14   2        3.52        2.55      2.16 o 
  -5  14   2      219.98      226.02      7.45 o 
  -4  14   2       90.11       92.44      5.80 o 
  -3  14   2      517.86      490.39      9.79 o 
  -2  14   2      153.84      158.21      4.29 o 
  -1  14   2      175.54      144.21      4.11 o 
   0  14   2       19.42       16.71      2.39 o 
   1  14   2        8.99       11.76      2.22 o 
   2  14   2        0.90        6.18      2.33 o 
   3  14   2       29.60       26.73      2.89 o 
   4  14   2        2.20        2.10      1.56 o 
   5  14   2        0.02        0.82      1.95 o 
  -6  15   2      174.23      184.32      6.86 o 
  -5  15   2      189.15      199.99      6.76 o 
  -4  15   2      385.84      411.83      8.48 o 
  -3  15   2        0.27        0.87      1.46 o 
  -2  15   2      259.16      243.44      5.29 o 
  -1  15   2      299.36      279.84      5.33 o 
   0  15   2        5.74        3.87      1.50 o 
   1  15   2      192.72      179.17      5.70 o 
   2  15   2        3.84        3.88      2.18 o 
   3  15   2        0.85        2.60      2.19 o 
   4  15   2        7.20        6.76      2.62 o 
  -6  16   2       84.72       81.35      5.88 o 
  -5  16   2       25.38       21.01      3.91 o 
  -4  16   2       86.95       87.72      5.75 o 
  -3  16   2       37.83       40.99      4.33 o 
  -2  16   2       15.04        9.55      1.78 o 
  -1  16   2        0.27        1.74      1.45 o 
   0  16   2      118.15      107.91      3.72 o 
   1  16   2      184.19      174.93      5.56 o 
   2  16   2        2.23        3.13      2.00 o 
   3  16   2       76.84       81.02      4.23 o 
   4  16   2       71.40       73.46      6.17 o 
  -5  17   2       37.45       43.25      5.20 o 
  -4  17   2       55.12       49.28      4.68 o 
  -3  17   2        9.25        8.64      2.98 o 
  -2  17   2        5.19        7.62      2.79 o 
  -1  17   2       17.74       19.45      2.42 o 
   0  17   2       88.10       81.87      4.17 o 
   1  17   2       11.37        7.72      2.35 o 
   2  17   2      323.04      329.03      7.50 o 
   3  17   2      129.81      129.52      5.32 o 
   4  17   2       38.97       34.25      5.11 o 
  -5  18   2        3.49        2.29      2.01 o 
  -4  18   2       84.28       82.61      5.86 o 
  -3  18   2       25.66       25.28      3.87 o 
  -2  18   2        1.58        2.28      2.00 o 
  -1  18   2        0.08        2.33      1.46 o 
   0  18   2      110.73      120.61      4.77 o 
   1  18   2       13.92       15.19      2.57 o 
   2  18   2        2.06        6.75      2.85 o 
   3  18   2       24.77       18.51      3.69 o 
  -4  19   2       10.40        7.39      2.56 o 
  -3  19   2       18.05       12.60      3.10 o 
  -2  19   2      204.96      211.49      7.03 o 
  -1  19   2       20.40       15.65      3.59 o 
   0  19   2       86.55       85.92      4.50 o 
   1  19   2        1.88        5.30      2.96 o 
   2  19   2        7.54       10.21      2.50 o 
   3  19   2       30.72       31.78      6.43 o 
  -3  20   2        1.01        2.79      1.63 o 
  -2  20   2       26.87       28.55      4.00 o 
  -1  20   2       15.89       11.49      3.63 o 
   0  20   2       15.06        9.74      3.15 o 
   1  20   2       27.83       27.77      3.70 o 
   2  20   2       79.26       84.65      5.56 o 
  -2  21   2        8.37       11.05      4.03 o 
  -1  21   2        1.81        3.51      3.92 o 
   0  21   2       65.01       77.49      6.58 o 
   1  21   2       21.44       13.33      2.74 o 
  -9   1   3        5.14        3.95      1.69 o 
  -8   1   3       20.73       19.70      2.84 o 
  -7   1   3        4.01        4.57      1.70 o 
  -6   1   3       20.93       20.51      2.30 o 
  -5   1   3       30.98       35.51      2.29 o 
  -4   1   3       55.10       68.28      3.28 o 
  -3   1   3      372.92      377.22      5.36 o 
  -2   1   3      788.45      825.00      7.56 o 
  -1   1   3      797.43      864.54     10.47 o 
   0   1   3      964.52     1088.60     17.29 o 
   1   1   3      352.15      372.37      4.30 o 
   2   1   3       96.64      106.08      5.23 o 
   3   1   3       28.25       26.50      3.38 o 
   4   1   3        1.63        2.72      2.86 o 
   5   1   3        0.31        2.81      2.33 o 
   6   1   3        3.48        2.13      2.39 o 
  -9   2   3        0.06        1.78      1.57 o 
  -8   2   3       26.41       27.64      3.19 o 
  -7   2   3       44.03       43.67      3.65 o 
  -6   2   3       34.23       34.37      2.56 o 
  -5   2   3      220.75      223.36      4.33 o 
  -4   2   3       56.54       61.38      2.85 o 
  -3   2   3      163.26      162.17      3.37 o 
  -2   2   3      104.72      123.45      2.05 o 
  -1   2   3        2.89        2.11      0.64 o 
   0   2   3      237.75      236.08      5.24 o 
   1   2   3      216.73      214.22      4.94 o 
   2   2   3      305.10      313.09      2.62 o 
   3   2   3       77.65       66.12      6.50 o 
   4   2   3        5.71        4.01      2.06 o 
   5   2   3        2.44        3.09      2.12 o 
   6   2   3        3.43        4.82      2.15 o 
  -9   3   3        1.84        3.14      1.97 o 
  -8   3   3       23.24       17.91      2.74 o 
  -7   3   3       32.61       32.18      3.40 o 
  -6   3   3      211.39      218.04      4.99 o 
  -5   3   3        3.90        4.35      1.52 o 
  -4   3   3      285.35      289.28      4.52 o 
  -3   3   3       44.70       37.91      1.98 o 
  -2   3   3        0.15        1.44      0.87 o 
  -1   3   3       37.87       30.36      1.28 o 
   0   3   3        2.57        3.97      0.76 o 
   1   3   3       86.11       92.28      4.78 o 
   2   3   3      328.27      351.14      3.23 o 
   3   3   3      210.66      205.65      4.99 o 
   4   3   3      176.71      178.30     16.11 o 
   5   3   3       25.46       26.96      3.31 o 
   6   3   3        9.35        7.66      3.46 o 
  -8   4   3        0.07        2.94      1.82 o 
  -7   4   3       13.45       13.92      2.44 o 
  -6   4   3       23.74       22.77      2.34 o 
  -5   4   3        2.20        3.29      1.48 o 
  -4   4   3      212.89      213.64      4.16 o 
  -3   4   3       11.08       12.98      1.48 o 
  -2   4   3        0.52        1.85      1.09 o 
  -1   4   3      370.20      373.92      4.40 o 
   0   4   3      163.48      153.80      2.00 o 
   1   4   3      363.63      362.92      5.68 o 
   2   4   3        0.37        1.97      1.67 o 
   3   4   3        3.44        2.63      0.86 o 
   4   4   3       96.61      104.01      5.42 o 
   5   4   3      120.51      127.30      5.59 o 
   6   4   3       36.23       32.13      6.23 o 
  -8   5   3        1.80        2.82      1.95 o 
  -7   5   3       15.28       14.83      2.80 o 
  -6   5   3        0.56        2.12      1.41 o 
  -5   5   3        0.08        1.90      1.25 o 
  -4   5   3      350.52      351.81      4.42 o 
  -3   5   3      241.07      247.64      3.38 o 
  -2   5   3      633.31      635.00      5.61 o 
  -1   5   3      535.59      568.25      6.60 o 
   0   5   3        0.88        3.10      1.09 o 
   1   5   3        0.09        1.54      0.72 o 
   2   5   3       49.14       46.21      1.53 o 
   3   5   3       71.62       67.46      2.86 o 
   4   5   3       10.67       13.81      2.83 o 
   5   5   3        4.58        4.14      2.35 o 
   6   5   3       29.25       24.45      5.20 o 
  -8   6   3       20.31       16.87      3.11 o 
  -7   6   3       12.01       10.63      2.42 o 
  -6   6   3       65.22       63.25      3.86 o 
  -5   6   3      153.58      162.84      4.49 o 
  -4   6   3      124.81      119.41      4.37 o 
  -3   6   3      600.45      615.72      6.12 o 
  -2   6   3      294.82      300.33      4.19 o 
  -1   6   3      179.64      209.33      3.54 o 
   0   6   3      192.08      194.81      2.78 o 
   1   6   3       32.18       27.53      1.25 o 
   2   6   3       16.97       16.59      1.00 o 
   3   6   3        1.44        2.02      1.53 o 
   4   6   3        0.51        3.28      2.38 o 
   5   6   3        1.59        1.88      3.26 o 
   6   6   3       32.00       29.70      5.92 o 
  -8   7   3       85.03       81.15      6.93 o 
  -7   7   3        9.23       10.50      2.84 o 
  -6   7   3       94.87       96.83      4.29 o 
  -5   7   3      311.40      305.01      8.35 o 
  -4   7   3      131.02      128.06      2.81 o 
  -3   7   3      430.20      468.02      6.89 o 
  -2   7   3      162.62      155.88      3.43 o 
  -1   7   3        0.12        1.57      1.42 o 
   0   7   3       75.25       74.72      2.18 o 
   1   7   3       27.39       29.26      1.59 o 
   2   7   3        0.18        0.77      0.80 o 
   3   7   3        3.15        3.49      1.05 o 
   4   7   3      106.59      108.41      4.72 o 
   5   7   3       13.60       10.39      4.47 o 
   6   7   3       14.69       16.64      4.95 o 
  -8   8   3        5.41        5.03      2.17 o 
  -7   8   3      212.99      197.69      8.10 o 
  -6   8   3       76.47       74.59      4.04 o 
  -5   8   3      333.51      339.88      7.33 o 
  -4   8   3       85.91       86.13      2.92 o 
  -3   8   3        0.14        2.79      1.33 o 
  -2   8   3      188.63      191.13      3.85 o 
  -1   8   3      338.31      343.17      4.61 o 
   0   8   3       40.62       35.20      2.25 o 
   1   8   3        2.14        7.89      2.54 o 
   2   8   3       68.93       60.99      2.45 o 
   3   8   3       80.42       80.48      2.52 o 
   4   8   3        5.75        3.92      3.41 o 
   5   8   3       38.50       41.83      6.53 o 
  -8   9   3       11.27        9.97      3.22 o 
  -7   9   3      149.48      141.43      7.47 o 
  -6   9   3       10.95        9.25      2.86 o 
  -5   9   3       13.43       12.42      1.52 o 
  -4   9   3       53.72       54.19      1.98 o 
  -3   9   3      121.18      123.51      2.75 o 
  -2   9   3        0.10        2.80      1.75 o 
  -1   9   3       49.82       40.22      2.40 o 
   0   9   3      488.19      493.25      5.48 o 
   1   9   3      725.66      713.29     16.72 o 
   2   9   3      363.23      374.66      4.74 o 
   3   9   3      248.88      261.03      5.04 o 
   4   9   3       63.43       66.25      7.00 o 
   5   9   3        2.59        2.66      3.39 o 
  -8  10   3        0.11        1.52      1.90 o 
  -7  10   3       35.38       33.81      5.07 o 
  -6  10   3       13.45       15.12      2.92 o 
  -5  10   3       46.85       43.23      2.43 o 
  -4  10   3        1.81        3.57      1.66 o 
  -3  10   3        2.92        2.87      1.23 o 
  -2  10   3      225.08      236.73      5.32 o 
  -1  10   3      394.19      399.92      5.26 o 
   0  10   3      115.60      102.44      3.17 o 
   1  10   3       41.49       41.87      2.48 o 
   2  10   3       39.53       38.44      2.37 o 
   3  10   3      117.73      118.87      4.74 o 
   4  10   3       83.36       72.91      7.23 o 
   5  10   3       58.63       61.28      6.90 o 
  -7  11   3       24.59       25.81      4.28 o 
  -6  11   3        2.92        4.45      2.60 o 
  -5  11   3        1.38        4.12      1.97 o 
  -4  11   3      131.45      134.68      3.51 o 
  -3  11   3      259.91      256.20      3.73 o 
  -2  11   3      151.49      136.95      3.76 o 
  -1  11   3      191.53      186.79      4.17 o 
   0  11   3        0.69        2.18      1.45 o 
   1  11   3        0.79        2.47      1.62 o 
   2  11   3        0.12        1.23      1.13 o 
   3  11   3       14.64       13.00      1.90 o 
   4  11   3      145.94      130.07      9.14 o 
   5  11   3      120.19      124.35     11.75 o 
  -7  12   3       20.86       17.32      3.44 o 
  -6  12   3       12.72       12.28      2.77 o 
  -5  12   3       25.17       24.87      3.84 o 
  -4  12   3       13.36       12.47      1.61 o 
  -3  12   3       10.71       10.31      1.74 o 
  -2  12   3       69.02       69.60      3.18 o 
  -1  12   3       43.56       45.94      3.36 o 
   0  12   3       60.83       54.34      2.87 o 
   1  12   3       16.37       14.12      1.62 o 
   2  12   3       12.43       11.01      2.10 o 
   3  12   3        0.14        1.23      1.44 o 
   4  12   3       15.19       12.38      2.95 o 
   5  12   3       21.58       15.14      5.05 o 
  -7  13   3      175.98      174.98     10.90 o 
  -6  13   3        7.40        4.84      2.15 o 
  -5  13   3       64.39       62.15      5.17 o 
  -4  13   3       32.34       34.88      4.05 o 
  -3  13   3        0.17        1.87      1.37 o 
  -2  13   3       19.86       17.33      2.10 o 
  -1  13   3       27.46       27.77      2.34 o 
   0  13   3       75.89       69.94      2.96 o 
   1  13   3       22.16       23.74      2.22 o 
   2  13   3       97.85       85.36      4.01 o 
   3  13   3        4.98        4.98      1.98 o 
   4  13   3        7.82        7.58      4.54 o 
  -7  14   3       31.38       25.79      4.63 o 
  -6  14   3      102.80      107.82      6.07 o 
  -5  14   3      250.98      250.39      7.46 o 
  -4  14   3       91.54       89.85      7.63 o 
  -3  14   3      122.67      105.54      3.94 o 
  -2  14   3       13.07       12.23      1.99 o 
  -1  14   3        4.39        4.79      1.85 o 
   0  14   3       19.63       11.21      1.54 o 
   1  14   3       43.50       47.80      3.21 o 
   2  14   3        8.68       12.77      2.45 o 
   3  14   3        8.27        7.66      2.66 o 
   4  14   3        4.32        4.77      3.41 o 
  -6  15   3       25.24       24.86      3.98 o 
  -5  15   3       90.99       79.61      5.66 o 
  -4  15   3       17.80       16.24      3.45 o 
  -3  15   3      356.26      315.55      8.34 o 
  -2  15   3       34.35       22.19      2.56 o 
  -1  15   3      137.80      131.95      4.17 o 
   0  15   3        4.32        6.49      1.54 o 
   1  15   3        2.70        3.30      2.03 o 
   2  15   3        0.41        2.86      1.92 o 
   3  15   3       10.57        6.56      2.65 o 
   4  15   3       19.32       21.72      5.30 o 
  -6  16   3       20.52       12.40      3.13 o 
  -5  16   3        2.15        3.55      2.38 o 
  -4  16   3        1.60        2.51      2.20 o 
  -3  16   3       85.86       64.43      5.48 o 
  -2  16   3       44.75       42.40      4.09 o 
  -1  16   3      202.69      179.04      4.52 o 
   0  16   3       22.36       15.14      2.30 o 
   1  16   3       32.72       29.88      3.15 o 
   2  16   3        3.13        5.88      2.56 o 
   3  16   3        6.37        4.50      2.69 o 
  -5  17   3       13.65       16.42      3.61 o 
  -4  17   3        0.69        2.82      1.83 o 
  -3  17   3        3.97        2.45      2.08 o 
  -2  17   3        1.66        3.06      1.70 o 
  -1  17   3      148.37      129.76      4.51 o 
   0  17   3       10.75        9.10      2.26 o 
   1  17   3      114.37      110.01      4.93 o 
   2  17   3       29.69       30.08      3.17 o 
   3  17   3       17.99       15.50      3.36 o 
  -5  18   3       14.55       14.05      3.78 o 
  -4  18   3       16.49       14.26      3.53 o 
  -3  18   3       64.62       68.96      5.87 o 
  -2  18   3        6.08        2.69      1.55 o 
  -1  18   3        9.73        6.03      2.37 o 
   0  18   3        1.97        6.98      2.41 o 
   1  18   3       86.58       71.53      4.31 o 
   2  18   3       23.16       31.53      3.79 o 
  -4  19   3       28.45       29.74      4.79 o 
  -3  19   3       41.00       45.59      5.18 o 
  -2  19   3        0.28        1.49      1.30 o 
  -1  19   3       62.90       73.59      6.15 o 
   0  19   3       51.72       51.40      3.78 o 
   1  19   3       81.58       80.23      5.40 o 
   2  19   3       81.69       88.89      5.29 o 
  -3  20   3        8.05        5.32      2.65 o 
  -2  20   3      105.43      137.68     12.75 o 
  -1  20   3      156.36      188.66     11.01 o 
   0  20   3      132.41      170.19     10.22 o 
   1  20   3      249.74      300.00     10.29 o 
  -9   0   4        6.03        3.37      2.51 o 
  -8   0   4      103.30       90.83      6.33 o 
  -7   0   4       71.00       76.72      4.73 o 
  -6   0   4      916.36      974.69     12.86 o 
  -5   0   4      612.51      621.15     47.35 o 
  -4   0   4     2445.18     2654.67     31.18 o 
  -3   0   4     1430.14     1540.75     14.71 o 
  -2   0   4      265.61      328.69      8.32 o 
  -1   0   4       14.69       23.42      3.27 o 
   0   0   4      178.99      161.70      2.58 o 
   1   0   4      754.45      756.37     14.84 o 
   2   0   4        1.80        2.96      3.64 o 
   3   0   4      178.47      182.79      9.72 o 
   4   0   4        2.73        1.68      3.04 o 
   5   0   4        0.05        0.63      2.86 o 
  -9   1   4        9.01        6.67      1.70 o 
  -8   1   4       56.94       55.37      4.15 o 
  -7   1   4       46.47       48.12      2.91 o 
  -6   1   4      110.88      104.30      3.96 o 
  -5   1   4       40.62       39.35      2.68 o 
  -4   1   4      222.26      229.11      4.50 o 
  -3   1   4      173.42      185.93      3.94 o 
  -2   1   4     1047.91     1077.02     17.55 o 
  -1   1   4     1275.87     1269.89      6.50 o 
   0   1   4       39.47       42.47      1.46 o 
   1   1   4      120.61      111.69      5.21 o 
   2   1   4       41.85       48.39      4.47 o 
   3   1   4       54.89       61.62      5.69 o 
   4   1   4        2.53        4.19      3.25 o 
   5   1   4        3.68        9.16      2.83 o 
  -9   2   4       33.16       28.13      3.85 o 
  -8   2   4      124.28      125.34      4.55 o 
  -7   2   4       45.45       48.95      3.44 o 
  -6   2   4       28.98       28.67      2.34 o 
  -5   2   4        8.60        8.34      1.76 o 
  -4   2   4       27.60       39.07      2.71 o 
  -3   2   4       25.74       20.19      2.26 o 
  -2   2   4      686.65      759.80     14.83 o 
  -1   2   4        1.78        1.29      0.79 o 
   0   2   4      429.93      450.84      6.74 o 
   1   2   4       39.39       42.44      1.56 o 
   2   2   4        2.96        5.03      3.55 o 
   3   2   4        0.43        5.06      3.80 o 
   4   2   4        7.84        8.11      2.56 o 
   5   2   4      100.26      103.30      5.90 o 
  -9   3   4        5.82        4.08      1.92 o 
  -8   3   4        6.48        4.06      1.99 o 
  -7   3   4        1.20        2.18      1.79 o 
  -6   3   4        0.41        1.99      1.36 o 
  -5   3   4       11.03       10.13      1.81 o 
  -4   3   4       23.63       18.75      2.17 o 
  -3   3   4      243.28      231.54      4.27 o 
  -2   3   4      179.01      203.81      4.29 o 
  -1   3   4      202.82      206.76      2.64 o 
   0   3   4      768.94      794.96      6.15 o 
   1   3   4       35.02       40.03      1.58 o 
   2   3   4      175.78      178.45      4.68 o 
   3   3   4       31.77       31.57      3.44 o 
   4   3   4        9.34       10.74      2.87 o 
   5   3   4      123.52      125.56      5.99 o 
  -9   4   4        8.12        3.39      1.67 o 
  -8   4   4        5.35        5.00      1.74 o 
  -7   4   4        5.98        6.33      1.88 o 
  -6   4   4        3.76        3.83      1.62 o 
  -5   4   4       34.12       29.73      2.83 o 
  -4   4   4       36.24       37.54      2.72 o 
  -3   4   4       60.08       59.04      3.17 o 
  -2   4   4      210.43      194.17      4.21 o 
  -1   4   4      130.45      130.73      2.82 o 
   0   4   4       30.98       36.77      1.52 o 
   1   4   4      130.89      131.77      2.57 o 
   2   4   4      294.02      295.25     10.92 o 
   3   4   4       64.78       63.19      4.38 o 
   4   4   4       98.11      101.56      5.15 o 
   5   4   4      172.26      189.22     11.52 o 
  -8   5   4      114.49      114.29      5.97 o 
  -7   5   4       32.76       31.59      3.08 o 
  -6   5   4       66.80       68.79      3.46 o 
  -5   5   4       58.49       56.98      3.13 o 
  -4   5   4       22.63       22.29      2.45 o 
  -3   5   4      111.15      110.90      3.43 o 
  -2   5   4       14.78       12.75      1.84 o 
  -1   5   4      105.83      109.43      2.46 o 
   0   5   4      121.24      108.30      2.40 o 
   1   5   4      236.83      228.39      5.52 o 
   2   5   4        2.45        3.34      1.48 o 
   3   5   4      448.52      463.27     10.34 o 
   4   5   4        8.12        8.09      2.43 o 
   5   5   4       51.57       51.39      7.00 o 
  -8   6   4       13.38        6.14      2.22 o 
  -7   6   4        4.83        5.75      1.57 o 
  -6   6   4      429.82      445.38      9.46 o 
  -5   6   4      270.56      282.49      5.74 o 
  -4   6   4      447.16      447.08      6.07 o 
  -3   6   4      256.74      259.25      4.71 o 
  -2   6   4        2.91        1.85      1.47 o 
  -1   6   4      147.57      140.47      3.35 o 
   0   6   4        0.48        2.46      1.25 o 
   1   6   4      295.70      288.70      6.97 o 
   2   6   4        3.44        3.25      1.54 o 
   3   6   4        1.23        1.94      2.51 o 
   4   6   4       18.71       17.20      3.00 o 
   5   6   4       11.04       13.58      4.07 o 
  -8   7   4       36.61       42.41      5.31 o 
  -7   7   4      107.57      108.39      7.87 o 
  -6   7   4        5.77        4.91      1.34 o 
  -5   7   4       33.10       32.96      2.87 o 
  -4   7   4      710.88      698.22      7.34 o 
  -3   7   4      241.85      239.12      4.68 o 
  -2   7   4      818.28      778.55      7.07 o 
  -1   7   4      217.24      217.19      4.27 o 
   0   7   4       68.42       63.82      2.11 o 
   1   7   4        2.96        3.65      1.03 o 
   2   7   4        8.88        8.32      0.98 o 
   3   7   4        8.37        6.37      2.47 o 
   4   7   4       24.21       20.31      4.52 o 
   5   7   4       10.32        6.90      3.72 o 
  -8   8   4        0.00        1.76      2.17 o 
  -7   8   4       70.41       72.33      6.85 o 
  -6   8   4       14.83       14.35      2.00 o 
  -5   8   4        1.07        3.07      1.73 o 
  -4   8   4       35.06       36.02      2.69 o 
  -3   8   4       28.77       28.01      2.44 o 
  -2   8   4      928.64      917.96      7.90 o 
  -1   8   4      267.89      272.89      4.67 o 
   0   8   4      746.47      739.23      6.60 o 
   1   8   4       61.44       60.23      2.50 o 
   2   8   4       42.23       42.73      1.99 o 
   3   8   4        4.34        5.20      2.71 o 
   4   8   4        3.96        4.90      4.14 o 
   5   8   4        1.24        2.76      3.36 o 
  -8   9   4        0.32        1.93      1.62 o 
  -7   9   4        1.70        1.97      1.80 o 
  -6   9   4        1.02        2.10      1.23 o 
  -5   9   4        0.97        0.89      1.15 o 
  -4   9   4        8.62        7.16      1.84 o 
  -3   9   4        0.92        2.07      1.79 o 
  -2   9   4      108.01      103.75      3.63 o 
  -1   9   4       45.93       41.62      2.66 o 
   0   9   4      762.44      790.79     18.51 o 
   1   9   4      109.61      108.01      3.21 o 
   2   9   4      415.24      432.93      9.55 o 
   3   9   4       18.12       17.21      2.76 o 
   4   9   4        8.16        4.80      3.54 o 
  -8  10   4        1.14        2.60      1.72 o 
  -7  10   4       15.17       13.27      3.09 o 
  -6  10   4        0.06        2.38      1.78 o 
  -5  10   4       20.21       20.67      2.11 o 
  -4  10   4        0.17        2.20      1.57 o 
  -3  10   4       61.17       68.79      3.30 o 
  -2  10   4       16.93       14.10      2.14 o 
  -1  10   4       79.12       79.04      3.27 o 
   0  10   4      317.06      310.10      8.40 o 
   1  10   4       82.19       79.69      3.04 o 
   2  10   4      694.64      692.82      9.72 o 
   3  10   4       44.56       40.82      6.25 o 
   4  10   4      410.28      422.67     16.04 o 
  -7  11   4       12.62        9.13      3.28 o 
  -6  11   4        0.00        2.04      2.08 o 
  -5  11   4        8.29       10.64      1.71 o 
  -4  11   4       40.68       43.95      2.83 o 
  -3  11   4       15.09       15.48      2.15 o 
  -2  11   4       86.53       83.10      3.36 o 
  -1  11   4       40.26       42.16      2.79 o 
   0  11   4        1.13        1.77      1.37 o 
   1  11   4      132.59      134.54      3.89 o 
   2  11   4       88.94      104.32      5.36 o 
   3  11   4       64.44       67.26      7.43 o 
   4  11   4       80.21       81.74      9.89 o 
  -7  12   4       66.33       66.07      6.60 o 
  -6  12   4       44.89       54.21      5.32 o 
  -5  12   4      132.75      142.75      5.49 o 
  -4  12   4       63.85       66.28      3.21 o 
  -3  12   4        2.25        3.51      1.48 o 
  -2  12   4        4.04        6.13      1.89 o 
  -1  12   4       26.44       27.95      2.37 o 
   0  12   4        0.53        4.92      1.45 o 
   1  12   4       42.67       39.16      2.27 o 
   2  12   4      229.62      192.36      9.99 o 
   3  12   4      105.54      100.65      9.16 o 
   4  12   4      384.70      392.50     22.67 o 
  -7  13   4       23.25       21.56      4.90 o 
  -6  13   4        5.61        6.42      2.63 o 
  -5  13   4       82.34       87.15      5.67 o 
  -4  13   4       11.98       11.18      1.73 o 
  -3  13   4      131.29      129.53      4.15 o 
  -2  13   4        1.39        3.61      1.64 o 
  -1  13   4        9.20        9.62      1.82 o 
   0  13   4      222.91      192.86      4.57 o 
   1  13   4       16.45       14.23      1.82 o 
   2  13   4      180.14      185.43     10.75 o 
   3  13   4       24.75       17.12      5.85 o 
  -7  14   4       81.24       66.43      7.18 o 
  -6  14   4        2.77        3.40      2.15 o 
  -5  14   4       10.90        8.93      2.27 o 
  -4  14   4       12.55        7.81      2.45 o 
  -3  14   4       94.25       85.80      3.45 o 
  -2  14   4      216.90      185.35      4.80 o 
  -1  14   4       46.86       39.39      2.68 o 
   0  14   4      195.73      174.02      5.09 o 
   1  14   4       16.48       16.04      2.43 o 
   2  14   4        0.01        3.32      2.48 o 
   3  14   4        2.01        5.25      5.17 o 
  -6  15   4        0.15        1.86      2.43 o 
  -5  15   4       80.01       72.83      5.83 o 
  -4  15   4       43.24       45.38      4.65 o 
  -3  15   4        0.18        1.44      1.96 o 
  -2  15   4       71.04       60.38      3.29 o 
  -1  15   4       72.30       71.27      3.36 o 
   0  15   4        1.44        2.26      1.46 o 
   1  15   4        0.68        1.77      1.82 o 
   2  15   4        0.89        4.11      3.58 o 
   3  15   4       28.83       29.47      6.23 o 
  -6  16   4       51.28       47.19      6.50 o 
  -5  16   4       94.44       86.51      5.99 o 
  -4  16   4       68.10       57.54      4.86 o 
  -3  16   4       69.58       66.66      5.92 o 
  -2  16   4       27.85       25.23      2.49 o 
  -1  16   4       14.31       11.98      2.66 o 
   0  16   4        4.95        6.25      2.63 o 
   1  16   4       45.92       43.55      3.41 o 
   2  16   4        1.15        1.97      2.08 o 
  -5  17   4        2.72        2.33      3.20 o 
  -4  17   4        0.59        4.04      2.34 o 
  -3  17   4      107.15      100.13      5.38 o 
  -2  17   4        0.00        2.04      1.76 o 
  -1  17   4       61.20       55.06      2.97 o 
   0  17   4        2.08        5.26      2.84 o 
   1  17   4       11.75       10.40      2.61 o 
   2  17   4        0.20        1.44      2.55 o 
  -5  18   4       14.99       10.89      4.64 o 
  -4  18   4        6.14        5.49      2.97 o 
  -3  18   4        0.82        2.11      1.55 o 
  -2  18   4        5.36        5.48      2.37 o 
  -1  18   4       63.14       66.39      4.51 o 
   0  18   4       11.22       12.70      2.86 o 
   1  18   4       74.27       83.54      4.81 o 
  -4  19   4       11.26       13.45      3.26 o 
  -3  19   4       12.05       10.96      3.02 o 
  -2  19   4       15.10       18.72      3.96 o 
  -1  19   4       42.70       53.30      7.66 o 
   0  19   4       11.11       10.50      3.31 o 
  -2  20   4        3.89        3.33      2.55 o 
  -9   1   5        2.74        3.18      1.57 o 
  -8   1   5      107.17      106.74      4.16 o 
  -7   1   5       19.16       20.92      2.43 o 
  -6   1   5       12.27       14.36      2.21 o 
  -5   1   5        2.71        4.07      1.66 o 
  -4   1   5       28.63       29.56      3.05 o 
  -3   1   5       97.03       95.35      4.08 o 
  -2   1   5        9.05       10.83      2.01 o 
  -1   1   5       33.49       33.44      1.67 o 
   0   1   5        1.21        1.33      0.57 o 
   1   1   5       64.35       69.57      5.15 o 
   2   1   5        0.02        1.59      2.91 o 
   3   1   5        9.98       10.15      2.90 o 
   4   1   5        4.11        2.69      2.97 o 
  -9   2   5       10.56        8.98      1.96 o 
  -8   2   5       50.10       54.18      3.28 o 
  -7   2   5        1.62        1.27      1.33 o 
  -6   2   5      155.15      170.52      4.68 o 
  -5   2   5      103.25      111.60      4.28 o 
  -4   2   5       21.12       23.98      2.82 o 
  -3   2   5       60.56       63.29      3.53 o 
  -2   2   5       25.82       23.75      2.57 o 
  -1   2   5      197.59      208.60      3.56 o 
   0   2   5        0.12        1.13      0.57 o 
   1   2   5       26.47       30.32      4.42 o 
   2   2   5        0.27        2.13      3.21 o 
   3   2   5      338.45      360.12      9.48 o 
   4   2   5       43.56       46.51      4.81 o 
  -9   3   5        4.76        2.92      1.75 o 
  -8   3   5        0.04        1.67      1.36 o 
  -7   3   5       41.81       43.06      2.92 o 
  -6   3   5       28.05       28.16      2.79 o 
  -5   3   5       54.88       51.19      3.37 o 
  -4   3   5       76.93       83.93      4.20 o 
  -3   3   5      106.67      123.37      4.63 o 
  -2   3   5        0.36        3.45      1.75 o 
  -1   3   5       64.22       64.82      2.60 o 
   0   3   5        1.83        3.42      0.77 o 
   1   3   5      373.12      397.63      4.86 o 
   2   3   5       92.09       86.77      5.38 o 
   3   3   5      523.73      533.47     10.85 o 
   4   3   5      119.27      121.29      6.04 o 
  -8   4   5        6.40        6.27      1.75 o 
  -7   4   5       22.86       21.43      2.61 o 
  -6   4   5        6.63        7.75      2.09 o 
  -5   4   5       40.04       41.31      3.35 o 
  -4   4   5       47.90       49.46      3.47 o 
  -3   4   5      119.36      108.86      4.40 o 
  -2   4   5        2.27        5.32      2.13 o 
  -1   4   5      180.79      173.20      3.86 o 
   0   4   5      136.45      124.59      2.88 o 
   1   4   5      807.61      805.96     10.89 o 
   2   4   5      187.06      194.68      7.50 o 
   3   4   5      358.59      358.41      9.33 o 
   4   4   5       28.26       25.78      3.60 o 
  -8   5   5      151.30      152.84      5.27 o 
  -7   5   5       54.89       55.48      3.35 o 
  -6   5   5       15.40       15.78      2.39 o 
  -5   5   5       51.91       47.15      3.31 o 
  -4   5   5       31.89       31.55      3.10 o 
  -3   5   5       65.94       63.61      3.70 o 
  -2   5   5      181.87      183.36      4.22 o 
  -1   5   5     1069.70     1014.50      8.91 o 
   0   5   5      205.79      203.78      5.77 o 
   1   5   5      867.74      869.72     11.70 o 
   2   5   5       78.98       78.31      4.94 o 
   3   5   5      102.52      106.87      5.95 o 
   4   5   5       14.87       12.39      3.31 o 
  -8   6   5      324.49      344.29      9.95 o 
  -7   6   5       27.93       29.46      2.83 o 
  -6   6   5      246.79      262.11      6.43 o 
  -5   6   5       55.74       57.85      3.63 o 
  -4   6   5       85.58       84.34      4.23 o 
  -3   6   5      652.93      626.08      7.35 o 
  -2   6   5      102.69      101.17      3.66 o 
  -1   6   5     1054.80     1030.52      8.18 o 
   0   6   5      155.72      149.19      3.33 o 
   1   6   5      132.75      130.02      6.70 o 
   2   6   5       34.65       31.38      4.08 o 
   3   6   5       11.10       10.63      3.20 o 
   4   6   5        0.11        1.23      3.64 o 
  -8   7   5      289.38      278.09     10.73 o 
  -7   7   5      106.14      103.71      4.26 o 
  -6   7   5      422.40      447.16      8.03 o 
  -5   7   5       10.67        8.52      1.94 o 
  -4   7   5        6.76        5.86      1.90 o 
  -3   7   5      554.44      542.84      7.96 o 
  -2   7   5      177.93      172.67      4.30 o 
  -1   7   5      173.86      163.69      4.03 o 
   0   7   5       40.13       37.92      2.26 o 
   1   7   5       10.62       10.96      1.81 o 
   2   7   5        9.11        6.13      2.46 o 
   3   7   5        0.34        2.62      2.66 o 
   4   7   5        6.05        6.48      5.40 o 
  -8   8   5      111.97      109.47     12.44 o 
  -7   8   5      215.79      207.18      7.91 o 
  -6   8   5     1204.60     1309.26     11.32 o 
  -5   8   5     1011.87     1052.58     15.10 o 
  -4   8   5     1589.41     1619.87     18.53 o 
  -3   8   5      551.79      542.80      7.60 o 
  -2   8   5      158.37      148.85      4.11 o 
  -1   8   5        2.31        2.45      1.65 o 
   0   8   5       43.78       40.97      2.51 o 
   1   8   5        2.22        2.22      1.63 o 
   2   8   5        7.31        5.98      6.10 o 
   3   8   5        6.56        6.45      5.37 o 
   4   8   5        0.22       -0.43      3.54 o 
  -8   9   5       62.58       68.15      7.22 o 
  -7   9   5       37.55       36.75      3.97 o 
  -6   9   5       20.38       18.22      2.31 o 
  -5   9   5        2.57        4.42      1.76 o 
  -4   9   5     1201.40     1235.27     14.31 o 
  -3   9   5      215.59      219.58      4.97 o 
  -2   9   5     1189.94     1182.25     10.50 o 
  -1   9   5      109.98      104.57      3.62 o 
   0   9   5       60.66       53.36      2.77 o 
   1   9   5        2.66        3.66      2.43 o 
   2   9   5        0.94        4.08      3.26 o 
   3   9   5        1.14        3.62      4.07 o 
  -8  10   5        2.69        4.04      2.30 o 
  -7  10   5       26.70       24.21      3.65 o 
  -6  10   5       53.08       57.13      4.62 o 
  -5  10   5       35.87       36.30      2.75 o 
  -4  10   5       59.86       55.14      3.21 o 
  -3  10   5      137.56      134.98      4.21 o 
  -2  10   5      992.89     1044.36     12.40 o 
  -1  10   5      122.16      126.12      4.03 o 
   0  10   5      339.11      373.72      6.71 o 
   1  10   5       15.96       15.77      2.28 o 
   2  10   5       20.11       20.03      3.34 o 
   3  10   5        0.15        0.48      3.92 o 
  -7  11   5       10.97       10.63      3.24 o 
  -6  11   5        3.89        5.69      2.57 o 
  -5  11   5        0.02        1.87      1.26 o 
  -4  11   5       10.18        9.51      1.85 o 
  -3  11   5       67.91       59.38      3.27 o 
  -2  11   5      358.01      327.82      6.66 o 
  -1  11   5      242.19      243.82      5.52 o 
   0  11   5     1278.34     1263.13     10.94 o 
   1  11   5      123.02      116.54      4.38 o 
   2  11   5      313.91      360.46     15.59 o 
   3  11   5       15.86       19.33      6.10 o 
  -7  12   5       12.37       10.15      3.50 o 
  -6  12   5        0.74        3.66      2.81 o 
  -5  12   5       50.13       51.98      3.88 o 
  -4  12   5      102.75       97.34      3.77 o 
  -3  12   5       45.72       39.17      2.92 o 
  -2  12   5      200.41      179.93      4.73 o 
  -1  12   5        4.52        4.95      2.11 o 
   0  12   5       24.83       30.84      2.26 o 
   1  12   5       66.32       60.57      3.57 o 
   2  12   5      284.56      333.15     15.34 o 
   3  12   5       33.42       33.97      7.58 o 
  -7  13   5        2.20        3.31      2.08 o 
  -6  13   5       40.95       41.48      4.17 o 
  -5  13   5        1.84        4.93      2.60 o 
  -4  13   5       91.78       73.40      3.43 o 
  -3  13   5        8.35        7.84      1.82 o 
  -2  13   5        7.57        3.29      2.38 o 
  -1  13   5        8.24        7.35      1.63 o 
   0  13   5        0.02        1.12      1.20 o 
   1  13   5        3.40        3.30      2.50 o 
   2  13   5       48.12       53.60      8.89 o 
  -6  14   5       66.31       66.33      6.01 o 
  -5  14   5       31.62       38.49      3.91 o 
  -4  14   5       50.80       41.63      3.87 o 
  -3  14   5       50.48       56.05      3.24 o 
  -2  14   5       34.73       28.16      2.65 o 
  -1  14   5       21.76       22.26      2.45 o 
   0  14   5        8.80        8.61      1.74 o 
   1  14   5       11.84       14.62      3.47 o 
   2  14   5        6.96       10.42      5.87 o 
  -6  15   5       25.25       24.22      4.31 o 
  -5  15   5        1.33        3.97      2.18 o 
  -4  15   5       14.70        9.26      2.65 o 
  -3  15   5       51.20       62.82      3.40 o 
  -2  15   5        1.65        3.69      1.77 o 
  -1  15   5       57.11       63.50      3.19 o 
   0  15   5       52.19       60.20      3.82 o 
   1  15   5        9.26        4.54      2.24 o 
  -5  16   5        8.55        4.79      1.86 o 
  -4  16   5        1.28        2.41      1.78 o 
  -3  16   5        1.83        5.68      2.58 o 
  -2  16   5        8.76        7.13      1.92 o 
  -1  16   5       96.00      110.77      4.43 o 
   0  16   5        0.78        1.99      1.87 o 
   1  16   5       60.66       71.14      5.69 o 
  -5  17   5        0.81        1.95      2.34 o 
  -4  17   5        2.05        2.44      1.87 o 
  -3  17   5        9.38       10.06      3.45 o 
  -2  17   5        8.73        6.05      1.99 o 
  -1  17   5       13.09       15.85      3.02 o 
   0  17   5        0.99        2.62      1.88 o 
  -4  18   5        1.64        2.75      1.94 o 
  -3  18   5        8.70        6.95      2.30 o 
  -2  18   5        1.69        3.75      2.94 o 
  -1  18   5       16.99        9.44      2.42 o 
  -8   0   6       51.22       54.89      5.07 o 
  -7   0   6       61.32       58.46      4.82 o 
  -6   0   6        0.13        2.83      2.15 o 
  -5   0   6      229.02      217.72      7.62 o 
  -4   0   6      415.86      402.43      9.23 o 
  -3   0   6      263.58      235.53      7.00 o 
  -2   0   6      247.66      239.93      6.73 o 
  -1   0   6      130.59      126.17      4.47 o 
   0   0   6        6.03        1.78      1.76 o 
   1   0   6        0.22        2.18      3.97 o 
   2   0   6        2.12        4.37      5.27 o 
   3   0   6       93.10       81.42      9.06 o 
  -8   1   6        2.80        2.84      1.67 o 
  -7   1   6       18.89       19.10      2.48 o 
  -6   1   6      120.79      122.67      4.91 o 
  -5   1   6        0.71        1.31      1.60 o 
  -4   1   6       39.09       41.36      3.03 o 
  -3   1   6       27.39       18.18      2.36 o 
  -2   1   6      115.59      114.30      3.56 o 
  -1   1   6       83.54       74.55      2.79 o 
   0   1   6       69.64       66.01      5.94 o 
   1   1   6      144.98      146.25      9.28 o 
   2   1   6       21.09       16.39      3.10 o 
   3   1   6      110.54      114.40      6.47 o 
  -8   2   6        0.56        1.43      1.56 o 
  -7   2   6        0.04        2.00      2.53 o 
  -6   2   6       18.08       15.14      2.33 o 
  -5   2   6        9.80        9.09      2.22 o 
  -4   2   6        0.00        2.22      1.73 o 
  -3   2   6      119.81      106.52      4.74 o 
  -2   2   6        2.89        1.57      1.60 o 
  -1   2   6       11.16        7.75      1.67 o 
   0   2   6      140.99      123.81      5.94 o 
   1   2   6       74.95       72.86      5.49 o 
   2   2   6      134.45      131.08      6.84 o 
   3   2   6       68.04       69.40      5.80 o 
  -8   3   6       71.65       72.35      3.71 o 
  -7   3   6       13.13       14.28      2.44 o 
  -6   3   6      100.86      100.67      4.52 o 
  -5   3   6       26.68       26.09      2.99 o 
  -4   3   6        0.17        2.53      1.76 o 
  -3   3   6      123.24      102.83      4.37 o 
  -2   3   6        0.20        0.89      1.43 o 
  -1   3   6     1347.96     1296.84     13.72 o 
   0   3   6       41.09       47.46      5.14 o 
   1   3   6     1158.37     1189.96     16.65 o 
   2   3   6        0.23        3.70      4.70 o 
   3   3   6      147.62      148.27      9.21 o 
  -8   4   6       19.70       20.04      2.44 o 
  -7   4   6       14.37       13.09      2.52 o 
  -6   4   6       98.51       99.10      4.48 o 
  -5   4   6      149.68      155.92      5.40 o 
  -4   4   6      113.61      110.97      4.91 o 
  -3   4   6     1104.75     1114.41      9.79 o 
  -2   4   6      136.46      122.47      4.50 o 
  -1   4   6      756.18      780.61      9.58 o 
   0   4   6      283.95      269.55      6.37 o 
   1   4   6        1.57        4.49      3.16 o 
   2   4   6       13.68       13.13      3.87 o 
   3   4   6      184.65      205.13     11.32 o 
  -8   5   6       22.14       22.86      2.55 o 
  -7   5   6       18.73       17.68      2.42 o 
  -6   5   6        1.44        3.94      2.08 o 
  -5   5   6      371.51      392.80      8.94 o 
  -4   5   6      582.07      588.64      9.21 o 
  -3   5   6      759.26      755.98     10.31 o 
  -2   5   6      754.42      765.34     10.41 o 
  -1   5   6      133.65      118.45      5.15 o 
   0   5   6        0.11        2.09      1.73 o 
   1   5   6        0.48        2.16      2.82 o 
   2   5   6       92.33      100.00      8.82 o 
   3   5   6       32.87       24.47      4.02 o 
  -8   6   6        5.24        6.88      3.08 o 
  -7   6   6      208.88      212.87      7.88 o 
  -6   6   6      326.09      352.20      7.40 o 
  -5   6   6      943.51      979.46     14.09 o 
  -4   6   6      268.43      260.06      6.79 o 
  -3   6   6      589.54      578.32      8.81 o 
  -2   6   6       60.59       57.60      3.69 o 
  -1   6   6       19.75       19.62      2.09 o 
   0   6   6      147.62      156.92      4.86 o 
   1   6   6       13.00       19.20      5.13 o 
   2   6   6        4.97        3.06      2.77 o 
   3   6   6       16.10       15.25      5.45 o 
  -8   7   6      417.41      471.15     18.38 o 
  -7   7   6      653.81      679.05      8.95 o 
  -6   7   6      114.46      112.59      4.73 o 
  -5   7   6      509.50      522.93      8.82 o 
  -4   7   6       29.02       29.36      2.93 o 
  -3   7   6        2.94        4.01      1.82 o 
  -2   7   6        6.85        5.87      1.69 o 
  -1   7   6      128.39      128.02      3.85 o 
   0   7   6       71.92       74.29      3.73 o 
   1   7   6       21.91       21.80      3.69 o 
   2   7   6       52.81       51.83      8.42 o 
   3   7   6        4.10        5.22      3.04 o 
  -8   8   6       61.58       58.56      5.53 o 
  -7   8   6      126.00      123.21      7.47 o 
  -6   8   6       52.29       44.90      3.55 o 
  -5   8   6        1.99        1.96      1.59 o 
  -4   8   6       29.17       29.79      2.89 o 
  -3   8   6       89.79       88.05      3.75 o 
  -2   8   6       75.37       77.96      3.40 o 
  -1   8   6        5.96        7.71      1.70 o 
   0   8   6        0.33        1.86      1.45 o 
   1   8   6       37.02       33.86      4.08 o 
   2   8   6        1.19        4.46      3.76 o 
  -7   9   6      162.56      173.17     12.28 o 
  -6   9   6      298.34      293.99      6.72 o 
  -5   9   6        1.03        2.45      1.54 o 
  -4   9   6       25.01       25.11      2.79 o 
  -3   9   6        7.63        5.77      1.80 o 
  -2   9   6      119.57      119.02      3.98 o 
  -1   9   6        8.55        8.19      1.67 o 
   0   9   6       23.60       23.82      2.91 o 
   1   9   6        0.35        2.73      2.53 o 
   2   9   6       27.87       26.36      6.18 o 
  -7  10   6      105.10      100.16     13.38 o 
  -6  10   6      146.54      145.16      8.94 o 
  -5  10   6      128.48      124.46      4.66 o 
  -4  10   6      283.76      277.31      5.97 o 
  -3  10   6       15.73       12.45      2.28 o 
  -2  10   6        3.37        6.94      2.05 o 
  -1  10   6        1.79        3.74      1.48 o 
   0  10   6      284.91      306.21      6.55 o 
   1  10   6        0.26        2.04      2.73 o 
   2  10   6       60.94       50.91      7.93 o 
  -7  11   6        0.00        2.18      1.90 o 
  -6  11   6        1.92        3.31      2.16 o 
  -5  11   6       13.50       12.44      2.32 o 
  -4  11   6      103.00      110.81      4.13 o 
  -3  11   6       10.52        8.88      2.01 o 
  -2  11   6      192.35      202.00      5.04 o 
  -1  11   6        8.89        7.22      1.69 o 
   0  11   6        2.60        3.24      1.63 o 
   1  11   6       12.81       14.35      3.22 o 
   2  11   6      191.99      221.88     15.82 o 
  -7  12   6        0.91        0.88      1.79 o 
  -6  12   6        0.15        2.80      2.06 o 
  -5  12   6       32.20       27.67      2.84 o 
  -4  12   6        1.37        4.57      2.04 o 
  -3  12   6        5.68        5.67      2.35 o 
  -2  12   6       23.05       18.29      2.14 o 
  -1  12   6        4.86        5.61      1.73 o 
   0  12   6       36.21       37.23      3.38 o 
   1  12   6        0.70        4.69      4.07 o 
  -6  13   6        0.01        1.91      2.18 o 
  -5  13   6        4.18        4.44      2.30 o 
  -4  13   6        1.14        2.60      1.65 o 
  -3  13   6       42.62       45.46      3.22 o 
  -2  13   6        0.84        4.18      2.20 o 
  -1  13   6       10.89        9.42      1.83 o 
   0  13   6        0.90        3.65      2.17 o 
   1  13   6        0.25        5.02      5.45 o 
  -6  14   6        0.88        4.16      2.66 o 
  -5  14   6      175.46      193.20      9.09 o 
  -4  14   6        0.09        2.55      1.88 o 
  -3  14   6       39.11       38.79      2.95 o 
  -2  14   6        0.15        3.34      1.82 o 
  -1  14   6        3.12        4.59      2.07 o 
   0  14   6        4.43        3.04      1.99 o 
  -5  15   6       43.61       48.14      4.26 o 
  -4  15   6        0.29        1.97      1.88 o 
  -3  15   6       91.50       95.20      4.02 o 
  -2  15   6        2.06        3.12      1.61 o 
  -1  15   6       34.58       32.27      4.56 o 
   0  15   6        6.23        4.77      3.03 o 
  -4  16   6        1.01        1.69      1.82 o 
  -3  16   6       32.05       36.54      3.72 o 
  -2  16   6        2.85        5.48      2.00 o 
  -1  16   6       37.70       24.11      4.38 o 
  -8   1   7      152.88      154.03      6.64 o 
  -7   1   7      242.37      254.07      6.10 o 
  -6   1   7      160.20      161.81      5.03 o 
  -5   1   7       71.96       66.64      3.69 o 
  -4   1   7        6.14        2.94      2.10 o 
  -3   1   7        9.90       10.11      1.90 o 
  -2   1   7       11.40       11.61      1.78 o 
  -1   1   7        8.20        9.23      4.63 o 
   0   1   7        5.30        8.40      3.51 o 
   1   1   7       12.98       15.72      4.23 o 
   2   1   7       11.16       10.70      4.10 o 
  -8   2   7        5.95        4.87      1.78 o 
  -7   2   7       86.07       85.61      4.30 o 
  -6   2   7      150.90      148.00      4.82 o 
  -5   2   7      483.02      454.44      7.33 o 
  -4   2   7      255.79      250.75      5.70 o 
  -3   2   7      216.99      189.56      4.85 o 
  -2   2   7       19.35       19.26      2.16 o 
  -1   2   7        0.87        2.80      3.16 o 
   0   2   7        0.25        2.41      2.93 o 
   1   2   7       17.98       18.33      5.95 o 
   2   2   7        7.36        6.37      3.01 o 
  -8   3   7       28.06       23.34      2.73 o 
  -7   3   7       33.12       29.08      2.94 o 
  -6   3   7        2.77        2.34      1.63 o 
  -5   3   7       13.85       10.14      2.39 o 
  -4   3   7      139.03      123.25      5.33 o 
  -3   3   7      168.48      146.80      5.21 o 
  -2   3   7      187.45      175.26      4.87 o 
  -1   3   7       61.72       55.16      5.29 o 
   0   3   7        2.77        4.05      3.41 o 
   1   3   7        5.60        5.82      4.22 o 
   2   3   7       25.05       22.77      4.63 o 
  -8   4   7        2.41        1.50      1.94 o 
  -7   4   7       39.54       36.79      3.50 o 
  -6   4   7        6.95        7.07      2.31 o 
  -5   4   7      124.07      128.95      5.37 o 
  -4   4   7        0.14        3.58      1.99 o 
  -3   4   7      328.74      299.63      6.35 o 
  -2   4   7       71.26       57.55      3.37 o 
  -1   4   7      140.28      112.93      7.20 o 
   0   4   7      159.04      160.03      7.92 o 
   1   4   7        1.08        5.18      4.46 o 
   2   4   7       30.92       26.59      4.12 o 
  -8   5   7       14.56       11.37      2.28 o 
  -7   5   7      157.91      164.56      6.33 o 
  -6   5   7        0.40        2.97      1.71 o 
  -5   5   7      138.26      137.26      5.27 o 
  -4   5   7       39.16       33.42      3.20 o 
  -3   5   7       31.96       31.57      3.28 o 
  -2   5   7       14.43        9.74      2.03 o 
  -1   5   7      382.29      370.23     10.33 o 
   0   5   7       10.71        7.35      3.58 o 
   1   5   7      153.09      138.88      7.45 o 
   2   5   7       53.37       50.75      6.07 o 
  -8   6   7       19.11       14.69      2.66 o 
  -7   6   7      135.42      134.90      6.37 o 
  -6   6   7      189.71      193.89      7.00 o 
  -5   6   7        0.41        1.76      1.70 o 
  -4   6   7       32.38       31.41      3.01 o 
  -3   6   7       75.52       81.54      5.82 o 
  -2   6   7       61.42       56.54      4.13 o 
  -1   6   7       11.86        8.56      3.90 o 
   0   6   7       13.56       12.04      3.93 o 
   1   6   7      165.81      165.79      7.87 o 
  -7   7   7        9.09        7.55      2.25 o 
  -6   7   7       25.04       26.01      3.23 o 
  -5   7   7       29.94       30.07      3.19 o 
  -4   7   7      110.03      115.67      5.19 o 
  -3   7   7        0.08        1.55      1.32 o 
  -2   7   7        5.99        4.98      1.42 o 
  -1   7   7       22.99       24.18      4.84 o 
   0   7   7      154.34      157.30     10.57 o 
   1   7   7        4.75        3.57      3.36 o 
  -7   8   7        6.81        9.27      2.36 o 
  -6   8   7      108.39      115.56      5.45 o 
  -5   8   7        2.35        3.31      2.07 o 
  -4   8   7        6.22        6.67      2.04 o 
  -3   8   7       14.92       14.63      2.45 o 
  -2   8   7      226.27      227.01      5.39 o 
  -1   8   7        6.85        8.12      3.96 o 
   0   8   7       88.72       86.37      6.42 o 
   1   8   7        1.55        3.02      2.63 o 
  -7   9   7        0.17        2.01      2.11 o 
  -6   9   7       28.42       28.24      2.94 o 
  -5   9   7        8.22        7.42      2.23 o 
  -4   9   7      350.72      383.53      6.92 o 
  -3   9   7       20.77       19.51      2.66 o 
  -2   9   7      185.03      194.94      4.85 o 
  -1   9   7        3.78        4.96      3.25 o 
   0   9   7       17.56       17.46      4.05 o 
   1   9   7        0.86        1.24      2.54 o 
  -7  10   7        5.67        4.96      2.46 o 
  -6  10   7       29.96       30.39      3.29 o 
  -5  10   7        2.32        2.76      2.31 o 
  -4  10   7        4.28        3.65      1.96 o 
  -3  10   7        1.30        3.18      1.83 o 
  -2  10   7       83.44       93.98      3.82 o 
  -1  10   7        0.77        1.76      2.62 o 
   0  10   7      196.34      253.71     13.22 o 
  -6  11   7       74.39       70.00      5.74 o 
  -5  11   7       39.17       39.97      3.42 o 
  -4  11   7       29.33       24.85      3.12 o 
  -3  11   7        9.13        8.46      2.00 o 
  -2  11   7        0.09        1.21      1.32 o 
  -1  11   7       20.28       19.47      3.99 o 
   0  11   7       16.07       21.55      4.29 o 
  -6  12   7       10.52       10.18      2.86 o 
  -5  12   7        4.09        3.40      1.57 o 
  -4  12   7       81.33       80.76      3.88 o 
  -3  12   7        0.87        2.46      2.05 o 
  -2  12   7      258.15      290.50      7.30 o 
  -1  12   7        4.14        3.47      2.46 o 
   0  12   7      285.48      335.81     20.64 o 
  -5  13   7       15.71       11.75      2.95 o 
  -4  13   7        4.05        6.89      2.18 o 
  -3  13   7       46.78       51.60      3.79 o 
  -2  13   7       34.90       43.05      4.22 o 
  -1  13   7        8.14        5.55      2.88 o 
  -4  14   7      205.66      216.62      7.21 o 
  -3  14   7        9.06        7.85      2.37 o 
  -2  14   7      135.18      141.11      6.50 o 
  -7   0   8       14.31       12.14      3.33 o 
  -6   0   8        0.01        3.81      3.50 o 
  -5   0   8       20.45       20.95      3.75 o 
  -4   0   8       73.98       75.90      7.58 o 
  -3   0   8      281.31      267.39      7.94 o 
  -2   0   8      101.04      101.65      9.77 o 
  -1   0   8      442.52      454.58     16.57 o 
   0   0   8        5.74        9.04      6.55 o 
  -7   1   8       45.15       39.63      3.52 o 
  -6   1   8       43.62       45.85      3.52 o 
  -5   1   8      123.18      131.69      4.76 o 
  -4   1   8       27.34       24.29      2.80 o 
  -3   1   8      195.75      202.32      5.00 o 
  -2   1   8        7.49        6.10      5.07 o 
  -1   1   8        3.26        7.55      4.39 o 
   0   1   8       14.44       16.94      4.39 o 
  -7   2   8      144.04      142.59      6.58 o 
  -6   2   8        9.87       11.46      2.42 o 
  -5   2   8      138.35      135.40      4.69 o 
  -4   2   8        0.71        3.64      1.85 o 
  -3   2   8        1.38        1.98      1.32 o 
  -2   2   8        0.00        4.46      4.07 o 
  -1   2   8        0.17        2.49      3.72 o 
   0   2   8       45.19       46.15      6.33 o 
  -7   3   8        2.05        2.00      1.78 o 
  -6   3   8        6.06        2.66      1.82 o 
  -5   3   8        0.21        1.09      1.51 o 
  -4   3   8        0.91        3.54      1.90 o 
  -3   3   8       26.11       32.81      2.74 o 
  -2   3   8       16.90       17.06      3.78 o 
  -1   3   8       87.96      105.00      7.34 o 
   0   3   8       10.88       11.68      4.36 o 
  -7   4   8       50.29       46.11      3.82 o 
  -6   4   8       78.31       77.44      4.13 o 
  -5   4   8      117.76      107.80      5.09 o 
  -4   4   8        0.17        2.28      1.43 o 
  -3   4   8       37.63       27.83      2.89 o 
  -2   4   8       27.49       43.20      5.45 o 
  -1   4   8        3.87        6.13      3.70 o 
   0   4   8        4.39        4.47      4.19 o 
  -7   5   8        3.74        3.15      1.69 o 
  -6   5   8       40.67       40.84      4.03 o 
  -5   5   8        2.89        2.35      1.57 o 
  -4   5   8      108.28      103.56      4.77 o 
  -3   5   8       21.42       13.64      2.41 o 
  -2   5   8       12.43       11.15      4.36 o 
  -1   5   8        0.74        1.28      3.08 o 
   0   5   8        0.01        3.60      3.45 o 
  -7   6   8        3.71        5.48      2.10 o 
  -6   6   8        2.70        3.15      2.08 o 
  -5   6   8        0.97        2.02      1.56 o 
  -4   6   8        5.54        4.30      1.74 o 
  -3   6   8        1.98        2.77      1.80 o 
  -2   6   8       21.55       18.99      4.72 o 
  -1   6   8        1.61        2.92      2.89 o 
   0   6   8        0.12        4.40      3.63 o 
  -6   7   8       13.33       14.51      2.76 o 
  -5   7   8       12.75       12.25      2.61 o 
  -4   7   8        0.01        3.02      2.04 o 
  -3   7   8       13.43       13.18      2.41 o 
  -2   7   8        4.46        3.10      3.77 o 
  -1   7   8        0.29        2.40      3.03 o 
  -6   8   8       48.51       58.64      4.52 o 
  -5   8   8        5.48        5.88      2.57 o 
  -4   8   8       27.66       31.08      3.03 o 
  -3   8   8        4.35        6.58      2.50 o 
  -2   8   8        3.93        7.23      4.68 o 
  -1   8   8        9.71        8.66      4.24 o 
  -6   9   8       12.32       11.36      2.52 o 
  -5   9   8        2.91        3.32      1.92 o 
  -4   9   8       56.18       66.40      4.66 o 
  -3   9   8        2.90        4.98      4.06 o 
  -2   9   8      118.91      140.28     16.47 o 
  -1   9   8        9.33       10.19      3.87 o 
  -5  10   8       17.93       15.96      3.07 o 
  -4  10   8        0.09        3.54      2.15 o 
  -3  10   8        0.39        1.48      1.78 o 
  -2  10   8       34.46       30.74      4.94 o 
  -4  11   8      237.24      283.60     12.14 o 
  -3  11   8       33.66       35.63      4.92 o 
  -6   1   9        4.66        4.34      2.16 o 
  -5   1   9        3.02        3.94      2.25 o 
  -4   1   9        6.97        5.61      2.66 o 
  -3   1   9        0.03        3.52      3.70 o 
  -2   1   9        1.23        3.09      3.86 o 
  -5   2   9       61.57       70.91      4.32 o 
  -4   2   9        2.40        1.44      1.83 o 
  -3   2   9       12.09       15.52      4.03 o 
  -2   2   9        1.24        1.71      3.75 o 
  -5   3   9       27.40       27.43      3.09 o 
  -4   3   9        0.00        3.61      2.04 o 
  -3   3   9       46.86       51.09      6.22 o 
  -5   4   9        2.25        6.78      2.64 o 
  -4   4   9       30.54       37.41      5.37 o 
  -3   4   9      108.35      126.55      8.44 o 
  -5   5   9        8.51        5.91      2.27 o 
  -4   5   9       90.49       97.59      8.02 o 
  -3   5   9        0.93        2.24      3.11 o 
                                                 
